# Supplementary material for: Identifying Quantitative Trait Loci and Candidate Genes Conferring Resistance to Soybean Mosaic Virus SC7 by Quantitative Trait Loci-Sequencing in Soybean
Source: Front Plant Sci. 2022 Feb 28;13:843633. doi: 10.3389/fpls.2022.843633 (PMC8919070; doi:10.3389/fpls.2022.843633)
Supplement: Supplementary file 2 [file Table_2.XLSX]

## Sheet: Sheet1
Supplementary Table 2. Predicted genes in the target 207-kb genomic region for RSMV-11 locus in the reference genome of Williams82
Name	Function
Glyma.11G028900	Mate efflux family protein
Glyma.11G029000	Uridylyl removing enzyme
Glyma.11G029100	PROTEIN CORNICHON HOMOLOG 3-RELATED
Glyma.11G029200	Unknown protein
Glyma.11G029300	Unknown protein
Glyma.11G029400	Ribonuclease H-like domain protein
Glyma.11G029500	DEOXYRIBODIPYRIMIDINE PHOTOLYASE
Glyma.11G029600	VESICLE PROTEIN SORTING-ASSOCIATED
Glyma.11G029700	S-adenosyl-L-methionine-dependent methyltransferase
Glyma.11G029800	Transcription factor, component of CCR4 transcriptional complex
Glyma.11G029900	AGAMOUS-LIKE MADS-BOX PROTEIN AGL62
Glyma.11G030000	Protein kinase domain (Pkinase) // Leucine Rich Repeat (LRR_1) // Leucine rich repeat N-terminal domain (LRRNT_2) // Leucine rich repeat (LRR_8)
Glyma.11G030100	CALCIUM-BINDING PROTEIN CML14-RELATED
Glyma.11G030200	MYB-LIKE DNA-BINDING PROTEIN
Glyma.11G030300	Probable lipid transfer (LTP_2)
Glyma.11G030400	Unknown protein
Glyma.11G030500	TPR REPEAT CONTAINING PROTEIN
Glyma.11G030600	NAC domain containing protein 26-related
Glyma.11G030700	Pentapeptide repeats (8 copies)
Glyma.11G030800	Acid beta-fructofuranosidase 3
Glyma.11G030900	PLATZ transcription factor
Glyma.11G031000	Unknown protein
Glyma.11G031100	Flavin-containing monooxygenase fmo GS-OX-like 1-related
Glyma.11G031200	Adenine phosphoribosyltransferase
Glyma.11G031300	Unknown protein
